# Supplementary material for: A Lactic Acid Bacteria Consortium Impacted the Content of Casein-Derived Biopeptides in Dried Fresh Cheese
Source: Molecules. 2021 Dec 28;27(1):160. doi: 10.3390/molecules27010160 (PMC8746304; doi:10.3390/molecules27010160)
Supplement: Supplementary file 1 [file molecules-27-00160-s001.zip]

Archive with 1 entries (1 files):
- molecules-1520309-supplementary.pdf
